# Supplementary material for: Burden and patterns of dyslipidaemia among adult Ghanaians: A systematic review
Source: PLoS One. 2026 May 28;21(5):e0350185. doi: 10.1371/journal.pone.0350185 (PMC13218538; doi:10.1371/journal.pone.0350185)
Supplement: S3 Table — (XLSX) [file pone.0350185.s004.xlsx]

## Sheet: Sheet1
		Selection				Comparability	Exposure
Study ID	Is the case definition adequate?	Representativeness of the cases	Selection of Controls	Definition of Controls	study controls for confounding factors	Ascertainment of exposure	Same method of ascertainment for cases and controls	Quality of data collected and reported
Study 1	2	1	0	0	1	1	0	50
Study 2	2	1	2	1	1	1	1	90
Study 3	2	1	0	0	0	1	0	40
Study 4	2	1	0	0	1	1	0	50
Study 5	1	0	0	0	1	1	0	30
Study 6	2	1	0	0	0	1	0	40
Study 7	2	1	1	1	0	1	1	70
Study 8	2	1	0	0	1	1	0	50
Study 9	2	1	1	0	0	1	0	50
Study 10	1	1	1	1	1	1	0	60
Study 11	0	1	0	0	1	1	0	30
Study 12	1	1	0	0	1	1	0	40
Study 13	2	1	0	0	1	1	0	50
Study 14	1	1	0	0	1	1	1	50
Study 15	0	0	2	1	0	1	0	40
Study 16	1	1	0	1	0	2	1	60
Study 17	0	1	1	0	0	1	1	40
Study 18	0	1	0	0	1	0	0	20
Study 19	1	0	0	1	0	1	0	30
Study 20	1	1	1	1	1	1	1	70
Study 21	1	1	1	1	0	2	1	70
Study 22	0	1	1	0	1	1	0	40
Study 23	0	1	1	0	1	1	0	40
Study 24	2	1	2	1	1	1	1	90
		2 = yes, with independent validation 	1= consecutive or obviously representative series of cases 	2 = community controls 	1 = no history of disease (endpoint) 	1= Yes	2 = secure record (eg surgical records) 	1 = yes 
		1= yes, eg record linkage or based on self reports	0 = potential for selection biases or not stated	1 = hospital controls	0 = no description of source	0 = No	2 = structured interview where blind to case/control status 	0= no
		0 = no description		0 = no description			1 = interview not blinded to case/control status
							1 = written self report or medical record only
							0 = no description
