# Supplementary material for: Burden and patterns of dyslipidaemia among adult Ghanaians: A systematic review
Source: PLoS One. 2026 May 28;21(5):e0350185. doi: 10.1371/journal.pone.0350185 (PMC13218538; doi:10.1371/journal.pone.0350185)
Supplement: S1 Data — (XLSX) [file pone.0350185.s005.xlsx]

## Sheet: review_408286_2024121204314 (4)
																	Population Characteristics (Overall partipants): Mean Age (Yrs)									Population Characteristics (Overall partipants): Median Age (Yrs)									Population Characteristics (Overall partipants): Male (n)									Population Characteristics (Overall partipants): Mean BMI (Kg/m2)
Covidence #	Study ID	First Author's name	Title	Publication year	Study design	Sampling technique	Start date	End date	Region	Study area	Study setting	Population description	Inclusion criteria	Exclusion criteria	Total number of participants	Diagnostic cut-off category	Controls	Diabetics	Malaria	Malaria_HIV	HIV/AIDS	Patients/participants	HAART-Naive	HIV-dyslipidaemia	BC	Controls	Diabetics	Malaria	Malaria_HIV	HIV/AIDS	Patients	HAART-Naive	HIV-dyslipidaemia	BC	Controls	Diabetics	Malaria	Malaria_HIV	HIV/AIDS	Patients/participants	HAART-Naive	HIV-dyslipidaemia	BC	Controls	Diabetics	Malaria	Malaria_HIV	HIV/AIDS	Patients
819	Acquah 2011	S. Acquah	Lipid and Lipoprotein Levels in Type 2 Diabetes Patients Attending the Central Regional Hospital in the Cape Coast Metropolis of Ghana	2011	Cross-sectional study		2008-09-01	2009-05-01	Cape Coast, Central Region	Urban	Hospital	Diabetics	Confirmed type 2 diabetes and willingness to take part in the study		79	NCEP/ATP																				22
830	Agongo 2018	G. Agongo	The burden of dyslipidaemia and factors associated with lipid levels among adults in rural northern Ghana: An AWI-Gen sub-study	2018	Cross-sectional study	Purposive random sampling	2015-02-01	2015-10-01	Northern	Rural	Community	Healthy controls	Individuals who were residents within the study area for at least 10 years were recruited into the study after witnessed informed consent was obtained.	Pregnant women were excluded from the study. Participants who had no data for one or more of the investigated variables were excluded from the analytical data set.	1839	ESC	51																		846									21.63
932	Agyekum 2023	J.A. Agyekum	Depression, poor sleep quality, and diabetic control in type 2 diabetes patients at Sunyani Regional Hospital, Ghana: a caseâ€“control study	2023	Case-control study	Systematic random sampling (diabetics) and convenient sampling (healthy controls)	2019-11-01	2020-03-01	Sunyani, Bono Region	Urban	Hospital	Healthy controls; Diabetics		Patients with type 1 diabetes, pregnant women and those aged less than 30 years at diagnosis or patients older than 75 years; patients with other causes of depression such as the loss of a close family member within the past month and medication/history of depression or manic/hypomanic episodes were excluded from the study.	360	NCEP/ATP	48.6	52																	54	76								25.9	30.8
858	Alidu 2023	H. Alidu	Insulin Resistance in relation to Hypertension and Dyslipidaemia among Men Clinically Diagnosed with Type 2 Diabetes	2023	Cross-sectional study	Convenience sampling	2018-09-01	2019-09-01		Urban	Hospital	Diabetics	Adult male type 2 diabetics visiting a selected tertiary health facility.	Type 1 diabetics and morbid type 2 diabetics were excluded from the study	121	Not defined		63																		121
860	Anto 2019	E.O. Anto	Evaluation of Dyslipidaemia Using an Algorithm of Lipid Profile Measures among Newly Diagnosed Type II Diabetes Mellitus Patients: A Cross-Sectional Study at Dormaa Presbyterian Hospital, Ghana	2019	Cross-sectional study	Purposive sampling and simple random sampling	2018-04-01		Dormaa, Brong-Ahafo Region	urban	Hospital	Diabetics	Newly diagnosed T2DM patients above18 years who were not on any cardiovascular therapy (such as statin or other lipid-lowering therapy) were included in the study	Pregnant women, patients with diagnosed diabetes for more than 1 year, and diabetes patients with renal disorders and other complications were all excluded.	215	ADA																				86									26.7
813	Antwi-Baffour 2018	S. Antwi-Baffour	Haematological parameters and lipid profile abnormalities among patients with Type-2 diabetes mellitus in Ghana	2018	Cross-sectional study		2017-01-01	2017-12-01	Accra, Greater Accra Region	Urban	Hospital	Diabetics			304	KBTH																				171
1047	Asamoah-Boakye 2017	O. Asamoah-Boakye	Prevalence of dyslipidemia and atherogenic risk among Type 2 diabetic outpatients in Ghana	2017	Cross-sectional study	Simple Random Sampling			Kumasi, Ashanti Region	Urban	Hospital	Diabetics	Type 2 diabetic outpatients within age ranges 35-80 years, attending Komfo Anokye Teaching Hospital, Diabetic Clinic	Gestational diabetics and Type 1 diabetic patients were excluded from the study	152	NCEP/ATP		55.5																		37									27.7
881	Bani 2020	S.B. Bani	Single nucleotide polymorphisms in LCAT may contribute to dyslipidaemia in HIV-infected individuals on HAART in a Ghanaian population	2020	Case-control study		2016-10-01	2019-12-01	Tamale, Northern	urban	Hospital	HIV-AIDS	Patients who have been on HAART for at most two years	Patients who had been of HAART for less than 6 months and those on lipid lowering drugs, had neurological disorder, were pregnant women, and had AIDS	118	NCEP/ATP					42.3			37.5															7			12
967	Bawah 2021	A.T. Bawah	Dyslipidemia and its associated factors in patients with type 2 diabetes mellitus	2021	Cross-sectional study	convenient sampling	2019-02-01	2019-03-01	Ho, Volta Region	Urban	Hospital	Diabetics	Only type 2 diabetes patients who consented during the study were enrolled.	women with gestational diabetes, patients with type1 diabetes, patients with neurological disease, patients taking lipid-lowering medicines and those who refused to give all information needed at the time of the interview were excluded.	125	NCEP/ATP		60																		36									27.7
812	Eghan 2003	B.A. Eghan Jr	Dyslipidemia in Outpatients at General Hospital in Kumasi, Ghana: Cross-sectional Study	2003	Cross-sectional study	Random sampling	1999-05-01	2000-04-01	Kumasi, Ashanti Region	Urban	Hospital	Patients			248	NCEP/ATP						52.9									53									103									29.1
806	Gato 2019	W.E. Gato	Blood pressure control, glycemic control, and dyslipidemia among healthy adults in the Cape Coast metropolis, Ghana	2019	Cross-sectional study	Lottery system			Cape Coast, Central Region	Urban and rural	Community	Healthy controls	Participants who were not previously diagnosed with CVD and without a history of diabetes		70	NCEP/ATP	38.2																		42
859	Kodaman 2016	N. Kodaman	Cardiovascular Disease Risk Factors in Ghana during the Rural-to-Urban Transition: A Cross-sectional Study	2016	Cross-sectional study	Random sampling	2002	2008	Sunyani, Brong Ahafo Region	Urban and rural	Community	Healthy controls		Acute illness, age <18 years, or first or second degree relation to someone already enrolled in the study	3317	NCEP/ATP
839	Lokpo 2022	S.Y. Lokpo	The pattern of dyslipidaemia and factors associated with elevated levels of non-HDL-cholesterol among patients with type 2 diabetes mellitus in the Ho municipality: A cross-sectional study	2022	Cross-sectional study	Convenient sampling			Ho, Volta Region	Urban	Hospital	Diabetics	adult patients with type 2 diabetes mellitus aged 20 years and above, on anti-diabetic medications for at least three (3) months, those ambulatory, without chronic complications such as kidney failure, stroke and heart failure etc., without microvascular complications including nephropathy, retinopathy etc as well as participants who had the will to participate in the study	patients with type 2 diabetes mellitus who were too ill to participate, those who were pregnant, less than 3 months on antidiabetic medication, or those on statins or other lipid-lowering therapy were excluded	210	NCEP/ATP		49.98																		96									27.7
820	Micah 2012	F.B. Micah	Lipid disorders in hospital attendants in Kumasi, Ghana	2012	Cross-sectional study		2008-04-01	2009-01-01	Kumasi, Ashanti Region	Urban	Hospital	Patients	All new patients reporting at the outpatient clinic during the study period; patients who were 20 years and over; patients who consented to the study by completing the informed consent form and patients who were treated on outpatient basis	Patients who refused to consent; patients who were known or found to have liver cirrhosis during the interview and/or examination; patients who were unable to stand for their height and weight to be measured; and patients who were detained or admitted to the ward	424	ESC						49.8																		163									26.1
810	Ngala 2013	R.A Ngala	Dyslipidaemia and dysglycaemia in HIV- infected patients on highly active anti-retroviral therapy in Kumasi Metropolis	2013	Cross-sectional study		2009-10-01	2010-06-01	Kumasi, Ashanti	Urban	Hospital	HIV-AIDS		Participants with opportunistic infections, pregnant women and patients with known type I and II diabetes and (or) hypertension before HAART were excluded	305	NCEP/ATP					38.18		38.81																42		55							24.07
889	Obirikorang 2015	C. Obirikorang	Obesity and Cardio-Metabolic Risk Factors in an Urban and Rural Population in the Ashanti Region-Ghana: A Comparative Cross-Sectional Study	2015	Cross-sectional study	Simple random sampling	2013-01-01	2013-07-01	Kumasi and Jachie-Pramso, Ashanti region	Urban and rural	Community	Healthy controls		Participants with prior history of hypertension, diabetes or coronary heart disease were excluded. Documented evidence of treatment related to such conditions in previously diagnosed persons, also constituted exclusion from the study. pregnant and lactating women as well as physically and mentally disabled individuals were excluded.	672	NCEP/ATP										50									312									26.8
867	Obirikorang 2020	C. Obirikorang	Association of single nucleotide polymorphisms with dyslipidemia in antiretroviral exposed HIV patients in a Ghanaian population: A case-control study	2020	Case-control study							HIV-AIDS	HIV-1 infected patients who were on ART regimen for at least one year, with either a protease inhibitor (PI) or non-nucleoside reverse-transcriptase inhibitor (NNRTI) backbone without any history of dyslipidemia, hypertension, and diabetes.	Pregnant women, patients being treated with lipid-lowering drugs and those with neurological conditions that prevented them from understanding the concept of the research	289	NCEP/ATP					40.9			39.2															17			42						33.8
1048	Ofori 2018	E.K. Ofori	Prevalence of cardiovascular disease risk factors among students of a tertiary institution in Ghana	2017	Cross-sectional study	Cluster and systematic sampling technique			Accra, Greater Accra region	Urban	Community	Healthy controls			120	NCEP/ATP	30.04																		20									26.37
1049	Osei-Yeboah 2018	J. Osei-Yeboah	Cardiometabolic Risk Factors among Healthcare Workers: A Cross-Sectional Study at the Sefwi-Wiawso Municipal Hospital, Ghana	2018	Cross-sectional study		2016-05-01	2016-05-01	Sefwi-Wiawso, Western	Rural	Hospital	Healthy controls			112	Not defined	32.1																		48									25.3
814	Tagoe 2019	E.A. Tagoe	Haptoglobin phenotypes with weak antioxidant capacity increase risk factors of cardiovascular disease in Ghanaian HIV-infected patients on highly active antiretroviral therapy	2019	Cross-sectional study	Simple random sampling	2015-07-01	2016-07-01	Accra, Greater Accra region	Urban	Hospital	HIV-AIDS	Patients who have been on HAART for more than a year and 75 HAART-naive, were recruited into the study	Patients diagnosed with other chronic diseases including cancers, chronic liver disease, diabetes, kidney disease, and cigarette smokers, excessive alcohol consumers and/or pregnant women	180	NCEP/ATP					45.62		40.75																46		19							24.98
844	Tagoe 2020	E.A. Tagoe	High atherogenic index of plasma and cardiovascular risk factors among Ghanaian breast cancer patients	2020	Cross-sectional study		2014-01-01	2014-07-01	Accra, Greater Accra	Urban	Hospital	Healthy controls; breast cancer	Patients recruited for the study were those diagnosed with BC based on histopathology and receiving chemotherapy.	Patients diagnosed with other types of cancers, chronic liver disease, diabetes, kidney disease, cigarette smoking, excessive alcohol consumption, and/or pregnant women	104	NCEP/ATP	43.96								47.17										0								0	25.61
847	Thomford 2023	N.E. Thomford	Apolipoprotein E genetic variation, atherogenic index and cardiovascular disease risk assessment in an African population: An analysis of HIV and malaria patients in Ghana	2023	Cross-sectional study				Cape Coast, Central region	Urban/rural	Hospital	HIV-AIDS; Malaria; Malaria-HIV	Participants in this study were either malaria patients, HIV patients, malaria-HIV patients or controls with high lipid profiles		161	NCEP/ATP																			11		27	5	3
843	vanderLinden 2019	E. van der Linden	Dyslipidaemia among Ghanaian migrants in three European countries and their compatriots in rural and urban Ghana: The RODAM study	2019	Cross-sectional study		2012	2015	Kumasi and Obuasi, Ashanti region	Urban and rural	Community	Healthy controls		Participants outside the age range of 25 to 70 and those who did not participate in the physical examination were excluded from the data analyses as were participants with missing data on lipids	2468	ESC																			813
	Li 2020*	J Li	Cardiometabolic Risk factors and preclinical target organ damage among adults in Ghana: Findings from a National Study	2020	Cross-sectional study	3-stage stratified random sampling strategy			Gt. Accra, Ashanti, Central, Northern	Urban and rural	Community	Healthy controls; diabetics; hypertensives		The exclusion criteria were excluding participants who were pregnant, had type 1 diabetes mellitus, or refused to give consent	1106	NCEP/ATP						46.9																		464									25.8
	Ateko 2025	R.O. Ateko	Dysbetalipoproteinaemia in Genetically predisposed Ghanaians	2025	Cross-sectional study	Convinience sampling	2021-01-01	2021-11-01	Gt. Accra	Urban	Community and Hospital	Healthy controls; diabetics	Healthy controls included men aged ≥ 24 years and post-menopausal women.	Women of reproductive age were excluded because of the low likelihood of dysβ. individuals with hypothyroidism, nephrotic syndrome, or polycystic ovary syndrome (PCOS) were excluded	970	NCEP/ATP										46	61								469	85								25.9	28.9
* Controls refer to participants with dyslipidaemia (Thomford 2023)
*BC refers to breast cancer
*Asamoah-Boakye 2017
* Obirikorang- cases (HIV + DYS; controls (HIV-DYS)
* All continous values are expressed as means
[truncated: 493 more columns]

## Sheet: review_408286_2024121204314 (5)
													Population Characteristics (Overall partipants): Male (n)									Total cholesterol (mmol/L)- Overall participants											LDL-C (mmol/L)- Overall participants											HDL-C (mmol/L)- Overall participants
Covidence #	Study ID	First Author's name	Region	Study area	Study setting	Population description	Inclusion criteria	Exclusion criteria	Total number of participants	Diagnostic cut-off category	Lipid profile reported	Age-range	Controls	Diabetics	Malaria	Malaria_HIV	HIV/AIDS	Patients	HAART-Naive	HIV-dyslipidaemia	BC	Controls	Diabetics	HPT	DM + HPT	Malaria	Mal_HIV	HIV/AIDS	HAART-NAÏVE	HIV-DYS	BC	Patients	Controls	Diabetics	HPT	DM + HPT	Malaria	Mal_HIV	HIV/AIDS	HAART-NAÏVE	HIV-DYS	BC	Patients	Controls	Diabetics	HPT	DM + HPT	Malaria	Mal_HIV
819	Acquah 2011	S. Acquah	Cape Coast, Central Region	Urban	Hospital	Diabetics	Confirmed type 2 diabetes and willingness to take part in the study		79	NCEP/ATP	TC, TG, LDL-C, HDL-C	27-90		22
830	Agongo 2018	G. Agongo	Northern	Rural	Community	Healthy controls	Individuals who were residents within the study area for at least 10 years were recruited into the study after witnessed informed consent was obtained.	Pregnant women were excluded from the study. Participants who had no data for one or more of the investigated variables were excluded from the analytical data set.	1839	ESC	TC, TG, LDL-C, HDL-C	40-60	846									3.23											1.73											1.14
858	Alidu 2023	H. Alidu		Urban	Hospital	Diabetics	Adult male type 2 diabetics visiting a selected tertiary health facility.	Type 1 diabetics and morbid type 2 diabetics were excluded from the study	121	Not defined	TC, TG, LDL-C, HDL-C	NR		121									4.47											2.78											1.27
860	Anto 2019	E.O. Anto	Dormaa, Brong-Ahafo Region	urban	Hospital	Diabetics	Newly diagnosed T2DM patients above18 years who were not on any cardiovascular therapy (such as statin or other lipid-lowering therapy) were included in the study	Pregnant women, patients with diagnosed diabetes for more than 1 year, and diabetes patients with renal disorders and other complications were all excluded.	215	ADA	TC, TG, LDL-C, HDL-C	20-79		86									5.98											2.53											0.85
813	Antwi-Baffour 2018	S. Antwi-Baffour	Accra, Greater Accra Region	Urban	Hospital	Diabetics			304	18	TC, TG, LDL-C, HDL-C	28-70		171
1047	Asamoah-Boakye 2017	O. Asamoah-Boakye	Kumasi, Ashanti Region	Urban	Hospital	Diabetics	Type 2 diabetic outpatients within age ranges 35-80 years, attending Komfo Anokye Teaching Hospital, Diabetic Clinic	Gestational diabetics and Type 1 diabetic patients were excluded from the study	152	NCEP/ATP	TC, TG, LDL-C, HDL-C	35-80		37									4.9											2.8											1.5
881	Bani 2020	S.B. Bani	Tamale, Northern	urban	Hospital	HIV-AIDS	Patients who have been on HAART for at most two years	Patients who had been of HAART for less than 6 months and those on lipid lowering drugs, had neurological disorder, were pregnant women, and had AIDS	118	NCEP/ATP	TC, TG, LDL-C, HDL-C	19-71					7			12								5.6		3.9									4.2		2.7
967	Bawah 2021	A.T. Bawah	Ho, Volta Region	Urban	Hospital	Diabetics	Only type 2 diabetes patients who consented during the study were enrolled.	women with gestational diabetes, patients with type1 diabetes, patients with neurological disease, patients taking lipid-lowering medicines and those who refused to give all information needed at the time of the interview were excluded.	125	NCEP/ATP	TC, TG, LDL-C, HDL-C	36-86		36									5.9											3.7											1.3
812	Eghan 2003	B.A. Eghan Jr	Kumasi, Ashanti Region	Urban	Hospital	Patients			248	NCEP/ATP	TC, TG, LDL-C, HDL-C	22-85						103				5.1	4.6	5.4	5.1								3.2	2.9	3.5	3.6								1.4	1.9	1.3	1.2
806	Gato 2019	W.E. Gato	Cape Coast, Central Region	Urban and rural	Community	Healthy controls	Participants who were not previously diagnosed with CVD and without a history of diabetes		70	NCEP/ATP	TC, TG, LDL-C, HDL-C	NR	42									4.77											2.69											1.86
859	Kodaman 2016	N. Kodaman	Sunyani, Brong Ahafo Region	Urban and rural	Community	Healthy controls		Acute illness, age <18 years, or first or second degree relation to someone already enrolled in the study	3317	NCEP/ATP	TC, TG, LDL-C, HDL-C	18-99
839	Lokpo 2022	S.Y. Lokpo	Ho, Volta Region	Urban	Hospital	Diabetics	adult patients with type 2 diabetes mellitus aged 20 years and above, on anti-diabetic medications for at least three (3) months, those ambulatory, without chronic complications such as kidney failure, stroke and heart failure etc., without microvascular complications including nephropathy, retinopathy etc as well as participants who had the will to participate in the study	patients with type 2 diabetes mellitus who were too ill to participate, those who were pregnant, less than 3 months on antidiabetic medication, or those on statins or other lipid-lowering therapy were excluded	210	NCEP/ATP	TC, TG, LDL-C, HDL-C	20-70		96									5.2											3.05											1.39
820	Micah 2012	F.B. Micah	Kumasi, Ashanti Region	Urban	Hospital	Patients	All new patients reporting at the outpatient clinic during the study period; patients who were 20 years and over; patients who consented to the study by completing the informed consent form and patients who were treated on outpatient basis	Patients who refused to consent; patients who were known or found to have liver cirrhosis during the interview and/or examination; patients who were unable to stand for their height and weight to be measured; and patients who were detained or admitted to the ward	424	ESC	TC, TG, LDL-C, HDL-C	20-88						163														5.33											3.42
810	Ngala 2013	R.A Ngala	Kumasi, Ashanti	Urban	Hospital	HIV-AIDS		Participants with opportunistic infections, pregnant women and patients with known type I and II diabetes and (or) hypertension before HAART were excluded	305	NCEP/ATP	TC, TG, LDL-C, HDL-C	20-64					42		55									4.54	3.65										2.87	2.24
889	Obirikorang 2015	C. Obirikorang	Kumasi and Jachie-Pramso, Ashanti region	Urban and rural	Community	Healthy controls		Participants with prior history of hypertension, diabetes or coronary heart disease were excluded. Documented evidence of treatment related to such conditions in previously diagnosed persons, also constituted exclusion from the study. pregnant and lactating women as well as physically and mentally disabled individuals were excluded.	672	NCEP/ATP	TC, TG, LDL-C, HDL-C	20-79	312									4.9											3.4											1
867	Obirikorang 2020	C. Obirikorang				HIV-AIDS	HIV-1 infected patients who were on ART regimen for at least one year, with either a protease inhibitor (PI) or non-nucleoside reverse-transcriptase inhibitor (NNRTI) backbone without any history of dyslipidemia, hypertension, and diabetes.	Pregnant women, patients being treated with lipid-lowering drugs and those with neurological conditions that prevented them from understanding the concept of the research	289	NCEP/ATP	TC, TG, LDL-C, HDL-C	NR					17			42								5.2		4									4.1		2.5
1048	Ofori 2018	E.K. Ofori	Accra, Greater Accra region	Urban	Community	Healthy controls			120	NCEP/ATP	TC, TG, LDL-C, HDL-C	NR	20									4.58											3.06											1.42
1049	Osei-Yeboah 2018	J. Osei-Yeboah	Sefwi-Wiawso, Western	Rural	Hospital	Healthy controls			112	Not defined	TC, TG, LDL-C, HDL-C	22-59	48									5.4
814	Tagoe 2019	E.A. Tagoe	Accra, Greater Accra region	Urban	Hospital	HIV-AIDS	Patients who have been on HAART for more than a year and 75 HAART-naive, were recruited into the study	Patients diagnosed with other chronic diseases including cancers, chronic liver disease, diabetes, kidney disease, and cigarette smokers, excessive alcohol consumers and/or pregnant women	180	NCEP/ATP	TC, TG, LDL-C, HDL-C	NR					46		19									4.93	3.97										3.29	2.65
844	Tagoe 2020	E.A. Tagoe	Accra, Greater Accra	Urban	Hospital	Healthy controls; breast cancer	Patients recruited for the study were those diagnosed with BC based on histopathology and receiving chemotherapy.	Patients diagnosed with other types of cancers, chronic liver disease, diabetes, kidney disease, cigarette smoking, excessive alcohol consumption, and/or pregnant women	104	NCEP/ATP	TC, TG, LDL-C, HDL-C	NR	0								0	4.29									4.77		2.8									3.44		1.11
847	Thomford 2023	N.E. Thomford	Cape Coast, Central region	Urban/rural	Hospital	HIV-AIDS; Malaria; Malaria-HIV	Participants in this study were either malaria patients, HIV patients, malaria-HIV patients or controls with high lipid profiles		161	NCEP/ATP	TC, TG, LDL-C, HDL-C	19-79	11		27	5	3					5.57				3.87	3.25	4.08					3.3				2.11	1.22	2.38					1.62				1.12	1.35
843	vanderLinden 2019	E. van der Linden	Kumasi and Obuasi, Ashanti region	Urban and rural	Community	Healthy controls		Participants outside the age range of 25 to 70 and those who did not participate in the physical examination were excluded from the data analyses as were participants with missing data on lipids	2468	ESC	TC, TG, LDL-C, HDL-C	25-70	813
	Li 2020	J Li	Gt. Accra, Ashanti, Central, Northern	Urban and rural	Community	Healthy controls; diabetics; hypertensives		The exclusion criteria were excluding participants who were pregnant, had type 1 diabetes mellitus, or refused to give consent	1106	NCEP/ATP	TC, TG, LDL-C, HDL-C	≥ 18						464														5.25											3.39
	Ateko 2025	R.O. Ateko	Gt Accra	Urban	Community and Hospital	Healthy controls; Diabetics			970	NCEP/ATP	TC, TG, LDL-C, HDL-C	20-88	469	85								4.82	4.52										2.99	2.93										1.29	1.11
									13709				2092
* Controls refer to participants with dyslipidaemia (Thomford 2023)
*BC refers to breast cancer
*Asamoah-Boakye 2017
* Obirikorang- cases (HIV + DYS; controls (HIV-DYS)
* All continous values are expressed as means
[truncated: 111 more columns]
